# Supplementary material for: Integrative Mendelian Randomization and Pathomics Analysis Using Expression Quantitative Trait Loci and Genome‐Wide Association Study Data Identifies Mismatch Repair Genes as Prognostic Biomarkers in Gastric Adenocarcinoma
Source: Int J Genomics. 2026 Mar 9;2026:2686529. doi: 10.1155/ijog/2686529 (PMC12968895; doi:10.1155/ijog/2686529)
Supplement: Supplementary file 1 — Supporting Information Additional supporting information can be found online in the Supporting Information section. [file IJOG-2026-2686529-s001.zip › Table S1.xlsx]

## Sheet: Table S1
Table S1. SNP information
SNP	Outcome	CHR	POS	EA/OA	EAF	MAF	β*	SE	P	F-statistic
MLH1
rs79389688	finn-b-C3_STOMACH_EXALLC	3	36821482	C/T	0.033	0.033	0.301	0.161	0.062	22.962
rs139486892	finn-b-C3_STOMACH_EXALLC	3	37250185	A/G	0.011	0.011	0.154	0.275	0.575	38.244
rs148815774	finn-b-C3_STOMACH_EXALLC	3	37068141	A/G	0.028	0.028	0.149	0.173	0.388	62.963
rs56360944	finn-b-C3_STOMACH_EXALLC	3	36967236	A/C	0.013	0.013	0.148	0.259	0.569	33.099
rs76147683	finn-b-C3_STOMACH_EXALLC	3	36907105	A/G	0.025	0.025	0.138	0.183	0.453	61.756
rs141416340	finn-b-C3_STOMACH_EXALLC	3	37039464	A/G	0.035	0.035	0.133	0.154	0.39	26.675
rs13096329	finn-b-C3_STOMACH_EXALLC	3	37036684	A/G	0.086	0.086	0.118	0.102	0.247	91.208
rs34689232	finn-b-C3_STOMACH_EXALLC	3	37370134	A/G	0.047	0.047	0.11	0.133	0.408	90.847
rs79707887	finn-b-C3_STOMACH_EXALLC	3	36998129	C/T	0.092	0.092	0.09	0.099	0.366	38.327
rs75466291	finn-b-C3_STOMACH_EXALLC	3	37253327	G/A	0.05	0.05	0.089	0.13	0.49	94.131
rs13098279	finn-b-C3_STOMACH_EXALLC	3	37232458	A/G	0.213	0.213	0.089	0.069	0.201	821.527
rs149727726	finn-b-C3_STOMACH_EXALLC	3	37303735	A/G	0.037	0.037	0.087	0.148	0.558	36.066
rs4375995	finn-b-C3_STOMACH_EXALLC	3	36893000	G/A	0.15	0.15	0.087	0.079	0.271	72.155
rs11922707	finn-b-C3_STOMACH_EXALLC	3	36959370	C/T	0.078	0.078	0.075	0.107	0.481	19.877
rs1800734	finn-b-C3_STOMACH_EXALLC	3	37034946	A/G	0.251	0.251	0.074	0.065	0.257	894.773
rs9311138	finn-b-C3_STOMACH_EXALLC	3	36847271	G/A	0.849	0.151	0.07	0.08	0.38	42.578
rs75888249	finn-b-C3_STOMACH_EXALLC	3	37210481	C/T	0.057	0.057	0.066	0.123	0.589	173.76
rs75968099	finn-b-C3_STOMACH_EXALLC	3	36858583	T/C	0.313	0.313	0.062	0.061	0.314	21.636
rs13087555	finn-b-C3_STOMACH_EXALLC	3	37349187	A/G	0.209	0.209	0.061	0.07	0.386	82.992
rs79640879	finn-b-C3_STOMACH_EXALLC	3	37016074	T/C	0.057	0.057	0.039	0.122	0.749	167.83
rs17206492	finn-b-C3_STOMACH_EXALLC	3	37256102	A/G	0.061	0.061	0.035	0.119	0.766	305.761
rs62244263	finn-b-C3_STOMACH_EXALLC	3	37068557	A/G	0.036	0.036	0.031	0.151	0.838	22.874
rs11919729	finn-b-C3_STOMACH_EXALLC	3	37248864	T/C	0.072	0.072	0.02	0.111	0.854	22.709
rs62244289	finn-b-C3_STOMACH_EXALLC	3	37293326	T/C	0.029	0.029	0.019	0.17	0.91	22.919
rs13080850	finn-b-C3_STOMACH_EXALLC	3	36958463	A/C	0.216	0.216	0.014	0.07	0.838	250.956
rs62244272	finn-b-C3_STOMACH_EXALLC	3	37187950	T/C	0.036	0.036	0.014	0.151	0.928	29.41
rs34827295	finn-b-C3_STOMACH_EXALLC	3	36965123	G/A	0.195	0.195	0.003	0.072	0.963	74.518
rs17810754	finn-b-C3_STOMACH_EXALLC	3	37149447	T/C	0.097	0.097	0.001	0.096	0.991	420.814
rs78889204	finn-b-C3_STOMACH_EXALLC	3	36863059	A/G	0.013	0.013	-0.002	0.247	0.993	85.156
rs11129744	finn-b-C3_STOMACH_EXALLC	3	36966449	A/G	0.375	0.375	-0.019	0.059	0.741	95.577
rs374951	finn-b-C3_STOMACH_EXALLC	3	37201611	C/T	0.302	0.302	-0.025	0.062	0.685	128.744
rs2362826	finn-b-C3_STOMACH_EXALLC	3	37205015	C/T	0.373	0.373	-0.028	0.059	0.631	140.068
rs9819025	finn-b-C3_STOMACH_EXALLC	3	37073287	G/T	0.374	0.374	-0.03	0.059	0.613	102.875
rs7612650	finn-b-C3_STOMACH_EXALLC	3	37380334	C/T	0.727	0.273	-0.035	0.064	0.584	42.18
rs56364665	finn-b-C3_STOMACH_EXALLC	3	37185499	A/G	0.016	0.016	-0.06	0.218	0.785	20.274
rs17035750	finn-b-C3_STOMACH_EXALLC	3	36952984	G/T	0.241	0.241	-0.076	0.067	0.253	85.044
rs883523	finn-b-C3_STOMACH_EXALLC	3	37311092	G/A	0.368	0.368	-0.086	0.059	0.146	99.363
rs142197922	finn-b-C3_STOMACH_EXALLC	3	37381395	C/T	0.014	0.014	-0.119	0.238	0.615	20.419
rs143110198	finn-b-C3_STOMACH_EXALLC	3	36951556	T/C	0.026	0.026	-0.151	0.178	0.398	35.666
rs143826788	finn-b-C3_STOMACH_EXALLC	3	37068197	A/G	0.026	0.026	-0.16	0.177	0.367	30.755
rs6809852	finn-b-C3_STOMACH_EXALLC	3	37216985	A/G	0.008	0.008	-0.161	0.326	0.622	76.168
rs111284151	finn-b-C3_STOMACH_EXALLC	3	37233313	A/G	0.042	0.042	-0.164	0.143	0.252	62.565
rs79712964	finn-b-C3_STOMACH_EXALLC	3	37154927	G/A	0.038	0.038	-0.166	0.151	0.273	38.048
rs13059224	finn-b-C3_STOMACH_EXALLC	3	37096013	A/G	0.008	0.008	-0.168	0.325	0.605	81.35
rs111899745	finn-b-C3_STOMACH_EXALLC	3	36969705	A/G	0.038	0.038	-0.168	0.151	0.265	31.821
rs13072806	finn-b-C3_STOMACH_EXALLC	3	37329140	G/A	0.005	0.005	-0.183	0.404	0.65	37.021
rs112429421	finn-b-C3_STOMACH_EXALLC	3	36850820	A/G	0.047	0.047	-0.262	0.135	0.053	31.481
rs145739394	finn-b-C3_STOMACH_EXALLC	3	37171382	A/G	0.005	0.005	-0.481	0.429	0.263	29.23
MLH3
rs41310336	finn-b-C3_STOMACH_EXALLC	14	75288482	C/T	0.012	0.012	0.507	0.27	0.06	32.457
rs41304363	finn-b-C3_STOMACH_EXALLC	14	75408978	A/G	0.024	0.024	0.297	0.191	0.12	75.262
rs140861658	finn-b-C3_STOMACH_EXALLC	14	75751124	T/C	0.025	0.025	0.295	0.187	0.116	33.371
rs28756981	finn-b-C3_STOMACH_EXALLC	14	75515668	G/T	0.025	0.025	0.287	0.188	0.126	93.287
rs17782839	finn-b-C3_STOMACH_EXALLC	14	75513463	G/A	0.006	0.006	0.273	0.349	0.434	38.86
rs45622433	finn-b-C3_STOMACH_EXALLC	14	75489756	A/G	0.028	0.028	0.216	0.178	0.223	59.376
rs77285426	finn-b-C3_STOMACH_EXALLC	14	75650314	A/C	0.006	0.006	0.19	0.345	0.581	40.394
rs117729512	finn-b-C3_STOMACH_EXALLC	14	75453616	A/G	0.027	0.027	0.167	0.174	0.338	40.132
rs116437200	finn-b-C3_STOMACH_EXALLC	14	75458577	T/C	0.026	0.026	0.156	0.175	0.373	182.499
rs113090717	finn-b-C3_STOMACH_EXALLC	14	75461183	T/C	0.042	0.042	0.139	0.143	0.331	104.741
rs144008034	finn-b-C3_STOMACH_EXALLC	14	75225126	G/A	0.038	0.038	0.128	0.15	0.395	90.307
rs78967741	finn-b-C3_STOMACH_EXALLC	14	75332229	A/G	0.024	0.024	0.114	0.186	0.539	38.62
rs76711987	finn-b-C3_STOMACH_EXALLC	14	75633798	A/C	0.08	0.08	0.108	0.106	0.306	487.43
rs6574214	finn-b-C3_STOMACH_EXALLC	14	75697062	G/A	0.243	0.243	0.094	0.068	0.166	488.795
rs72732175	finn-b-C3_STOMACH_EXALLC	14	75206231	A/G	0.019	0.019	0.085	0.213	0.69	37.187
rs116936739	finn-b-C3_STOMACH_EXALLC	14	75505506	C/T	0.025	0.025	0.071	0.183	0.699	41.872
rs10133689	finn-b-C3_STOMACH_EXALLC	14	75605055	A/G	0.075	0.075	0.066	0.107	0.536	184.308
rs147945095	finn-b-C3_STOMACH_EXALLC	14	75458161	C/T	0.011	0.011	0.065	0.274	0.812	102.724
rs2359193	finn-b-C3_STOMACH_EXALLC	14	75411007	G/A	0.356	0.356	0.053	0.06	0.378	414.523
rs17183201	finn-b-C3_STOMACH_EXALLC	14	75288697	G/T	0.058	0.058	0.052	0.121	0.667	190.741
rs80024516	finn-b-C3_STOMACH_EXALLC	14	75622414	C/T	0.194	0.194	0.05	0.072	0.49	658.679
rs138801661	finn-b-C3_STOMACH_EXALLC	14	75222759	A/G	0.16	0.16	0.05	0.078	0.527	235.457
rs12884729	finn-b-C3_STOMACH_EXALLC	14	75670725	T/C	0.075	0.075	0.049	0.107	0.645	268.968
rs138406128	finn-b-C3_STOMACH_EXALLC	14	75678051	C/A	0.001	0.001	0.048	0.758	0.949	20.159
rs4645853	finn-b-C3_STOMACH_EXALLC	14	75745894	A/G	0.041	0.041	0.047	0.144	0.743	42.084
rs8185	finn-b-C3_STOMACH_EXALLC	14	75408789	C/T	0.234	0.234	0.042	0.067	0.53	90.78
rs34164227	finn-b-C3_STOMACH_EXALLC	14	75215647	A/G	0.057	0.057	0.039	0.121	0.745	38.294
rs17183320	finn-b-C3_STOMACH_EXALLC	14	75476753	G/A	0.019	0.019	0.037	0.213	0.863	88.525
rs1057500	finn-b-C3_STOMACH_EXALLC	14	75205116	A/G	0.265	0.265	0.035	0.064	0.591	36.455
rs722685	finn-b-C3_STOMACH_EXALLC	14	75382682	T/C	0.542	0.458	0.032	0.057	0.577	1230.9
rs7156515	finn-b-C3_STOMACH_EXALLC	14	75782903	G/A	0.5	0.5	0.027	0.057	0.639	96.69
rs741095	finn-b-C3_STOMACH_EXALLC	14	75424023	A/G	0.565	0.435	0.026	0.057	0.648	1828.34
rs80048337	finn-b-C3_STOMACH_EXALLC	14	75688269	A/G	0.012	0.012	0.026	0.269	0.922	49.098
rs45599237	finn-b-C3_STOMACH_EXALLC	14	75561857	T/C	0.005	0.005	0.02	0.384	0.958	41.632
rs72721613	finn-b-C3_STOMACH_EXALLC	14	75790046	T/C	0.205	0.205	0.018	0.071	0.804	33.729
rs72734301	finn-b-C3_STOMACH_EXALLC	14	75530167	C/A	0.009	0.009	0.018	0.299	0.953	37.144
rs4645866	finn-b-C3_STOMACH_EXALLC	14	75749716	T/C	0.096	0.096	0.013	0.098	0.894	54.116
rs8014403	finn-b-C3_STOMACH_EXALLC	14	75456008	C/T	0.103	0.103	0.011	0.093	0.904	350.331
rs61068859	finn-b-C3_STOMACH_EXALLC	14	75772028	T/G	0.258	0.258	0.01	0.065	0.875	51.201
rs4903280	finn-b-C3_STOMACH_EXALLC	14	75546952	A/G	0.476	0.476	0.002	0.057	0.973	3264.42
rs7160852	finn-b-C3_STOMACH_EXALLC	14	75239424	C/T	0.629	0.371	0	0.059	0.993	700.594
rs59594872	finn-b-C3_STOMACH_EXALLC	14	75647057	C/A	0.518	0.482	0	0.057	0.995	3181.08
rs34338624	finn-b-C3_STOMACH_EXALLC	14	75347781	C/A	0.11	0.11	0	0.091	0.998	133.307
rs8006998	finn-b-C3_STOMACH_EXALLC	14	75701390	T/C	0.388	0.388	-0.001	0.058	0.984	35.817
rs2268616	finn-b-C3_STOMACH_EXALLC	14	75419444	G/A	0.038	0.038	-0.017	0.149	0.908	66.393
rs72736261	finn-b-C3_STOMACH_EXALLC	14	75610690	T/C	0.041	0.041	-0.019	0.145	0.895	102.937
rs3213716	finn-b-C3_STOMACH_EXALLC	14	75378185	A/G	0.283	0.283	-0.02	0.063	0.755	883.048
rs72719908	finn-b-C3_STOMACH_EXALLC	14	75705656	A/G	0.162	0.162	-0.021	0.078	0.783	181.393
rs6574217	finn-b-C3_STOMACH_EXALLC	14	75704137	C/T	0.63	0.37	-0.022	0.059	0.71	44.07
rs35864887	finn-b-C3_STOMACH_EXALLC	14	75231103	A/G	0.114	0.114	-0.023	0.09	0.801	115.842
rs141061272	finn-b-C3_STOMACH_EXALLC	14	75648995	T/G	0.024	0.024	-0.031	0.188	0.868	206.089
rs147729222	finn-b-C3_STOMACH_EXALLC	14	75624364	C/A	0.021	0.021	-0.033	0.203	0.871	21.257
rs8005644	finn-b-C3_STOMACH_EXALLC	14	75737968	T/C	0.611	0.389	-0.034	0.058	0.557	78.951
rs175471	finn-b-C3_STOMACH_EXALLC	14	75569346	C/T	0.795	0.205	-0.035	0.071	0.623	537.885
rs4645867	finn-b-C3_STOMACH_EXALLC	14	75749794	C/T	0.108	0.108	-0.04	0.092	0.662	40.173
rs75177953	finn-b-C3_STOMACH_EXALLC	14	75184498	G/A	0.012	0.012	-0.044	0.265	0.869	52.715
rs113006868	finn-b-C3_STOMACH_EXALLC	14	75297994	A/G	0.012	0.012	-0.045	0.266	0.865	29.485
rs117238791	finn-b-C3_STOMACH_EXALLC	14	75211504	T/C	0.02	0.02	-0.05	0.203	0.804	97.099
rs146018459	finn-b-C3_STOMACH_EXALLC	14	75196708	A/G	0.008	0.008	-0.054	0.306	0.859	85.175
rs8006689	finn-b-C3_STOMACH_EXALLC	14	75759550	C/T	0.743	0.257	-0.055	0.065	0.396	27.405
rs61759399	finn-b-C3_STOMACH_EXALLC	14	75411035	G/A	0.062	0.062	-0.057	0.119	0.633	141.246
rs117801440	finn-b-C3_STOMACH_EXALLC	14	75339149	C/T	0.009	0.009	-0.077	0.302	0.799	102.568
rs56050685	finn-b-C3_STOMACH_EXALLC	14	75545075	C/T	0.033	0.033	-0.096	0.166	0.563	189.94
rs138543059	finn-b-C3_STOMACH_EXALLC	14	75545222	G/T	0.009	0.009	-0.108	0.289	0.709	73.73
rs117225020	finn-b-C3_STOMACH_EXALLC	14	75475566	T/C	0.029	0.029	-0.114	0.173	0.511	53.287
rs112467144	finn-b-C3_STOMACH_EXALLC	14	75558163	A/G	0.032	0.032	-0.122	0.164	0.457	53.846
rs61978929	finn-b-C3_STOMACH_EXALLC	14	75326462	A/G	0.026	0.026	-0.139	0.182	0.445	81.433
rs72738111	finn-b-C3_STOMACH_EXALLC	14	75666583	A/G	0.073	0.073	-0.144	0.11	0.189	235.926
rs61979172	finn-b-C3_STOMACH_EXALLC	14	75684037	G/A	0.07	0.07	-0.147	0.111	0.184	219.839
rs144577681	finn-b-C3_STOMACH_EXALLC	14	75462985	T/C	0.005	0.005	-0.151	0.385	0.694	76.388
rs79327339	finn-b-C3_STOMACH_EXALLC	14	75578190	C/T	0.005	0.005	-0.152	0.385	0.693	89.984
rs190709729	finn-b-C3_STOMACH_EXALLC	14	75575296	T/C	0.028	0.028	-0.153	0.169	0.365	66.982
rs75897219	finn-b-C3_STOMACH_EXALLC	14	75401874	T/C	0.032	0.032	-0.154	0.161	0.338	80.822
rs72732196	finn-b-C3_STOMACH_EXALLC	14	75255690	A/G	0.068	0.068	-0.156	0.113	0.167	101.82
rs55655213	finn-b-C3_STOMACH_EXALLC	14	75358876	T/C	0.065	0.065	-0.164	0.116	0.156	108.016
rs61980767	finn-b-C3_STOMACH_EXALLC	14	75439034	T/C	0.031	0.031	-0.168	0.168	0.317	130.021
rs142130995	finn-b-C3_STOMACH_EXALLC	14	75597856	A/G	0.031	0.031	-0.173	0.168	0.302	116.483
rs117218731	finn-b-C3_STOMACH_EXALLC	14	75307882	A/C	0.006	0.006	-0.176	0.351	0.615	44.673
rs148253103	finn-b-C3_STOMACH_EXALLC	14	75442203	C/T	0.006	0.006	-0.181	0.36	0.614	73.503
rs118087146	finn-b-C3_STOMACH_EXALLC	14	75434424	T/C	0.029	0.029	-0.207	0.172	0.229	216.703
rs117920738	finn-b-C3_STOMACH_EXALLC	14	75443207	A/G	0.027	0.027	-0.217	0.179	0.226	138.629
rs72734283	finn-b-C3_STOMACH_EXALLC	14	75495059	G/A	0.062	0.062	-0.219	0.118	0.064	352.241
rs61979193	finn-b-C3_STOMACH_EXALLC	14	75753699	T/C	0.076	0.076	-0.226	0.108	0.036	72.679
rs72734245	finn-b-C3_STOMACH_EXALLC	14	75405756	T/C	0.033	0.033	-0.255	0.16	0.111	111.425
rs117935300	finn-b-C3_STOMACH_EXALLC	14	75247667	G/T	0.016	0.016	-0.279	0.232	0.229	46.648
rs117073588	finn-b-C3_STOMACH_EXALLC	14	75333689	A/G	0.003	0.003	-0.295	0.503	0.557	24.646
rs141220580	finn-b-C3_STOMACH_EXALLC	14	75692137	C/A	0.014	0.014	-0.328	0.252	0.193	80.226
rs872960	finn-b-C3_STOMACH_EXALLC	14	75784492	G/A	0.969	0.031	-0.338	0.165	0.04	25.402
rs117479976	finn-b-C3_STOMACH_EXALLC	14	75227397	T/C	0.004	0.004	-0.996	0.449	0.026	35.328
MSH2
rs72808418	finn-b-C3_STOMACH_EXALLC	2	47575613	A/G	0.037	0.037	0.37	0.153	0.016	34.421
rs17218641	finn-b-C3_STOMACH_EXALLC	2	47709228	G/T	0.012	0.012	0.281	0.263	0.286	36.875
rs10191800	finn-b-C3_STOMACH_EXALLC	2	47770693	A/G	0.012	0.012	0.25	0.276	0.366	20.625
rs142660024	finn-b-C3_STOMACH_EXALLC	2	47506358	G/A	0.018	0.018	0.244	0.208	0.24	82.881
rs111680453	finn-b-C3_STOMACH_EXALLC	2	47758448	A/C	0.021	0.021	0.225	0.201	0.263	28.186
rs114183741	finn-b-C3_STOMACH_EXALLC	2	47644574	G/A	0.021	0.021	0.196	0.202	0.331	31.021
rs13425206	finn-b-C3_STOMACH_EXALLC	2	47654844	T/G	0.013	0.013	0.181	0.257	0.48	23.422
rs4953506	finn-b-C3_STOMACH_EXALLC	2	47818481	G/A	0.122	0.122	0.173	0.087	0.048	31.595
rs62140870	finn-b-C3_STOMACH_EXALLC	2	47713921	G/A	0.032	0.032	0.151	0.162	0.349	23.006
rs146955192	finn-b-C3_STOMACH_EXALLC	2	47370916	T/C	0.008	0.008	0.123	0.316	0.696	54.017
rs11903353	finn-b-C3_STOMACH_EXALLC	2	47787257	C/T	0.165	0.165	0.12	0.077	0.121	32.002
rs145238825	finn-b-C3_STOMACH_EXALLC	2	47676621	T/C	0.032	0.032	0.1	0.162	0.536	26.587
rs139930966	finn-b-C3_STOMACH_EXALLC	2	47622103	T/C	0.14	0.14	0.097	0.083	0.246	140.605
rs1425613	finn-b-C3_STOMACH_EXALLC	2	47793217	T/C	0.5	0.5	0.09	0.057	0.115	124.528
rs13030282	finn-b-C3_STOMACH_EXALLC	2	47921837	A/G	0.123	0.123	0.088	0.087	0.314	23.492
rs60710864	finn-b-C3_STOMACH_EXALLC	2	47803729	C/T	0.127	0.127	0.077	0.086	0.367	54.991
rs1882448	finn-b-C3_STOMACH_EXALLC	2	47785260	C/T	0.822	0.178	0.075	0.076	0.321	700.007
rs4953480	finn-b-C3_STOMACH_EXALLC	2	47475607	A/G	0.371	0.371	0.075	0.059	0.204	92.572
rs116860307	finn-b-C3_STOMACH_EXALLC	2	47749870	C/A	0.013	0.013	0.072	0.255	0.777	32.336
rs11902856	finn-b-C3_STOMACH_EXALLC	2	47868693	G/A	0.369	0.369	0.072	0.059	0.225	19.899
rs7594890	finn-b-C3_STOMACH_EXALLC	2	47796227	A/G	0.472	0.472	0.068	0.058	0.237	153.698
rs34990437	finn-b-C3_STOMACH_EXALLC	2	47399415	A/G	0.098	0.098	0.067	0.096	0.484	96.814
rs12464816	finn-b-C3_STOMACH_EXALLC	2	47779153	C/T	0.655	0.345	0.06	0.062	0.333	457.281
rs2347616	finn-b-C3_STOMACH_EXALLC	2	47337596	T/G	0.202	0.202	0.053	0.07	0.448	33.164
rs10172635	finn-b-C3_STOMACH_EXALLC	2	47583964	A/G	0.901	0.099	0.052	0.096	0.591	103.287
rs6723080	finn-b-C3_STOMACH_EXALLC	2	47845523	T/C	0.14	0.14	0.042	0.082	0.61	31.894
rs72812335	finn-b-C3_STOMACH_EXALLC	2	47780865	C/T	0.158	0.158	0.04	0.078	0.607	84.023
rs11885268	finn-b-C3_STOMACH_EXALLC	2	47552121	T/G	0.191	0.191	0.035	0.074	0.637	27.661
rs12052450	finn-b-C3_STOMACH_EXALLC	2	47625202	C/T	0.025	0.025	0.033	0.186	0.859	36.945
rs12468025	finn-b-C3_STOMACH_EXALLC	2	47831793	T/C	0.308	0.308	0.026	0.062	0.668	34.138
rs7568590	finn-b-C3_STOMACH_EXALLC	2	47502757	A/G	0.659	0.341	0.025	0.06	0.681	107.72
rs11674619	finn-b-C3_STOMACH_EXALLC	2	47782174	A/G	0.153	0.153	0.023	0.08	0.771	92.391
rs6544979	finn-b-C3_STOMACH_EXALLC	2	47545157	G/A	0.894	0.106	0.02	0.095	0.833	49.241
rs58011858	finn-b-C3_STOMACH_EXALLC	2	47646894	A/C	0.241	0.241	0.019	0.067	0.781	190.362
rs112778144	finn-b-C3_STOMACH_EXALLC	2	47767105	T/C	0.065	0.065	0.013	0.116	0.908	28.679
rs67826733	finn-b-C3_STOMACH_EXALLC	2	47548429	T/C	0.161	0.161	0.013	0.079	0.872	112.469
rs11690701	finn-b-C3_STOMACH_EXALLC	2	47512536	A/G	0.312	0.312	0.005	0.062	0.935	24.17
rs10865224	finn-b-C3_STOMACH_EXALLC	2	47565795	G/T	0.496	0.496	0	0.057	0.997	149.7
rs143819382	finn-b-C3_STOMACH_EXALLC	2	47591771	C/A	0.102	0.102	-0.001	0.094	0.995	42.848
rs4953495	finn-b-C3_STOMACH_EXALLC	2	47578181	G/A	0.099	0.099	-0.005	0.096	0.957	49.122
rs13393262	finn-b-C3_STOMACH_EXALLC	2	47520659	C/T	0.118	0.118	-0.006	0.092	0.95	52.251
rs1723487	finn-b-C3_STOMACH_EXALLC	2	47430576	T/C	0.366	0.366	-0.007	0.06	0.905	23.151
rs12989780	finn-b-C3_STOMACH_EXALLC	2	47845642	A/G	0.174	0.174	-0.013	0.075	0.861	52.311
rs1882449	finn-b-C3_STOMACH_EXALLC	2	47784992	T/C	0.104	0.104	-0.015	0.094	0.873	29.055
rs12466488	finn-b-C3_STOMACH_EXALLC	2	47359061	T/C	0.479	0.479	-0.016	0.057	0.774	23.461
rs11894063	finn-b-C3_STOMACH_EXALLC	2	47468456	T/C	0.346	0.346	-0.018	0.06	0.766	22.588
rs141890471	finn-b-C3_STOMACH_EXALLC	2	47506839	A/G	0.038	0.038	-0.02	0.151	0.892	31.45
rs7580824	finn-b-C3_STOMACH_EXALLC	2	47493574	G/A	0.594	0.406	-0.028	0.058	0.637	114.122
rs904159	finn-b-C3_STOMACH_EXALLC	2	47490910	C/T	0.557	0.443	-0.029	0.058	0.616	40.295
rs10196653	finn-b-C3_STOMACH_EXALLC	2	47571127	T/G	0.043	0.043	-0.03	0.144	0.834	29.789
rs1027478	finn-b-C3_STOMACH_EXALLC	2	47390026	T/C	0.574	0.426	-0.037	0.058	0.516	57.034
rs12476727	finn-b-C3_STOMACH_EXALLC	2	47779201	A/G	0.384	0.384	-0.04	0.06	0.5	176.958
rs11688926	finn-b-C3_STOMACH_EXALLC	2	47571306	A/G	0.282	0.282	-0.041	0.064	0.525	122.047
rs13397771	finn-b-C3_STOMACH_EXALLC	2	47819339	C/A	0.071	0.071	-0.041	0.11	0.708	22.118
rs6736039	finn-b-C3_STOMACH_EXALLC	2	47778096	T/G	0.484	0.484	-0.042	0.058	0.469	770.472
rs76831224	finn-b-C3_STOMACH_EXALLC	2	47650244	A/G	0.131	0.131	-0.051	0.085	0.55	29.687
rs62138450	finn-b-C3_STOMACH_EXALLC	2	47549288	C/T	0.328	0.328	-0.054	0.062	0.378	279.825
rs55711829	finn-b-C3_STOMACH_EXALLC	2	47492479	A/G	0.145	0.145	-0.056	0.082	0.494	267.156
rs13386635	finn-b-C3_STOMACH_EXALLC	2	47515147	G/A	0.059	0.059	-0.059	0.121	0.624	46.257
rs4953490	finn-b-C3_STOMACH_EXALLC	2	47520663	A/G	0.621	0.379	-0.06	0.06	0.32	32.415
rs6544995	finn-b-C3_STOMACH_EXALLC	2	47776059	A/G	0.23	0.23	-0.064	0.068	0.351	190.112
rs11125142	finn-b-C3_STOMACH_EXALLC	2	47750419	T/C	0.454	0.454	-0.067	0.058	0.242	787.1
rs12612785	finn-b-C3_STOMACH_EXALLC	2	47749883	C/T	0.207	0.207	-0.071	0.071	0.311	107.646
rs10209127	finn-b-C3_STOMACH_EXALLC	2	47851077	A/G	0.068	0.068	-0.073	0.114	0.522	24.402
rs4073491	finn-b-C3_STOMACH_EXALLC	2	47587137	A/G	0.543	0.457	-0.086	0.057	0.134	1047.3
rs6744343	finn-b-C3_STOMACH_EXALLC	2	47616087	C/T	0.111	0.111	-0.087	0.09	0.335	26.244
rs72812324	finn-b-C3_STOMACH_EXALLC	2	47750632	A/G	0.06	0.06	-0.089	0.122	0.463	47.356
rs4380295	finn-b-C3_STOMACH_EXALLC	2	47572160	A/G	0.064	0.064	-0.099	0.117	0.397	1006.99
rs115477902	finn-b-C3_STOMACH_EXALLC	2	47808854	C/T	0.025	0.025	-0.1	0.181	0.581	43.044
rs76885923	finn-b-C3_STOMACH_EXALLC	2	47572836	A/G	0.152	0.152	-0.1	0.079	0.207	4136.31
rs34559328	finn-b-C3_STOMACH_EXALLC	2	47779727	C/T	0.203	0.203	-0.1	0.072	0.167	21.934
rs13019654	finn-b-C3_STOMACH_EXALLC	2	47703290	T/G	0.15	0.15	-0.107	0.08	0.178	4605.91
rs146087401	finn-b-C3_STOMACH_EXALLC	2	47708784	A/G	0.055	0.055	-0.108	0.125	0.386	29.812
rs11686238	finn-b-C3_STOMACH_EXALLC	2	47810984	T/G	0.416	0.416	-0.109	0.058	0.062	72.499
rs74820857	finn-b-C3_STOMACH_EXALLC	2	47534903	T/C	0.09	0.09	-0.109	0.101	0.281	30.444
rs56050781	finn-b-C3_STOMACH_EXALLC	2	47737590	G/A	0.178	0.178	-0.109	0.074	0.142	43.991
rs13388259	finn-b-C3_STOMACH_EXALLC	2	47570839	C/A	0.135	0.135	-0.111	0.084	0.186	75.76
rs62140940	finn-b-C3_STOMACH_EXALLC	2	47811078	G/T	0.144	0.144	-0.111	0.082	0.173	63.324
rs139495963	finn-b-C3_STOMACH_EXALLC	2	47479172	A/G	0.065	0.065	-0.112	0.116	0.335	21.705
rs75095531	finn-b-C3_STOMACH_EXALLC	2	47903488	T/C	0.062	0.062	-0.119	0.118	0.313	88.437
rs6544990	finn-b-C3_STOMACH_EXALLC	2	47687649	C/A	0.544	0.456	-0.122	0.057	0.034	926.964
rs6727575	finn-b-C3_STOMACH_EXALLC	2	47566917	G/T	0.159	0.159	-0.147	0.078	0.06	137.057
rs6712789	finn-b-C3_STOMACH_EXALLC	2	47808060	T/C	0.259	0.259	-0.153	0.066	0.02	26.007
rs116608916	finn-b-C3_STOMACH_EXALLC	2	47679641	C/A	0.025	0.025	-0.159	0.182	0.382	1098.7
rs74833228	finn-b-C3_STOMACH_EXALLC	2	47890981	C/T	0.008	0.008	-0.178	0.33	0.589	40.3
rs77273706	finn-b-C3_STOMACH_EXALLC	2	47488310	A/C	0.02	0.02	-0.206	0.2	0.303	32.426
rs115288011	finn-b-C3_STOMACH_EXALLC	2	47837834	A/G	0.017	0.017	-0.223	0.222	0.314	19.605
rs181856562	finn-b-C3_STOMACH_EXALLC	2	47605609	C/T	0.029	0.029	-0.396	0.172	0.021	34.884
MSH3
rs6151862	finn-b-C3_STOMACH_EXALLC	5	80096656	C/T	0.007	0.007	0.516	0.33	0.118	21.085
rs114640627	finn-b-C3_STOMACH_EXALLC	5	79731284	A/G	0.029	0.029	0.384	0.167	0.022	22.244
rs62366953	finn-b-C3_STOMACH_EXALLC	5	80085401	A/G	0.027	0.027	0.338	0.178	0.058	152.31
rs62365497	finn-b-C3_STOMACH_EXALLC	5	80187433	G/A	0.034	0.034	0.324	0.155	0.037	39.036
rs116576019	finn-b-C3_STOMACH_EXALLC	5	79737770	A/G	0.013	0.013	0.269	0.246	0.275	33.753
rs1664585	finn-b-C3_STOMACH_EXALLC	5	80122575	T/G	0.987	0.013	0.263	0.244	0.28	30.04
rs62367060	finn-b-C3_STOMACH_EXALLC	5	79699339	C/T	0.067	0.067	0.235	0.116	0.042	21.062
rs116152815	finn-b-C3_STOMACH_EXALLC	5	80123834	T/C	0.017	0.017	0.212	0.22	0.334	58.275
rs193101060	finn-b-C3_STOMACH_EXALLC	5	80097829	G/A	0.006	0.006	0.205	0.378	0.587	44.66
rs11747278	finn-b-C3_STOMACH_EXALLC	5	80203249	A/G	0.013	0.013	0.196	0.259	0.45	34.038
rs62366870	finn-b-C3_STOMACH_EXALLC	5	79867554	A/G	0.019	0.019	0.184	0.213	0.389	63.117
rs6867238	finn-b-C3_STOMACH_EXALLC	5	79842977	C/T	0.077	0.077	0.176	0.108	0.103	40.601
rs73765865	finn-b-C3_STOMACH_EXALLC	5	80020922	T/C	0.099	0.099	0.165	0.095	0.084	400.858
rs2544598	finn-b-C3_STOMACH_EXALLC	5	79730481	G/A	0.909	0.091	0.162	0.099	0.101	80.64
rs35221924	finn-b-C3_STOMACH_EXALLC	5	80120649	A/G	0.013	0.013	0.145	0.255	0.57	32.107
rs171599	finn-b-C3_STOMACH_EXALLC	5	79843156	A/C	0.024	0.024	0.133	0.182	0.465	59.381
rs10213944	finn-b-C3_STOMACH_EXALLC	5	79904562	T/C	0.104	0.104	0.127	0.094	0.177	322.574
rs11740703	finn-b-C3_STOMACH_EXALLC	5	80410384	G/A	0.09	0.09	0.123	0.102	0.226	29.549
rs146701068	finn-b-C3_STOMACH_EXALLC	5	80293515	A/G	0.005	0.005	0.122	0.415	0.769	213.259
rs35737824	finn-b-C3_STOMACH_EXALLC	5	79831299	T/C	0.034	0.034	0.118	0.159	0.457	189.699
rs2112417	finn-b-C3_STOMACH_EXALLC	5	80269824	A/G	0.167	0.167	0.117	0.076	0.121	108.649
rs555470	finn-b-C3_STOMACH_EXALLC	5	80220997	C/T	0.151	0.151	0.115	0.079	0.147	87.256
rs2445801	finn-b-C3_STOMACH_EXALLC	5	80387551	A/G	0.624	0.376	0.114	0.059	0.054	48.364
rs76337875	finn-b-C3_STOMACH_EXALLC	5	79669061	A/G	0.038	0.038	0.108	0.153	0.48	231.714
rs190292	finn-b-C3_STOMACH_EXALLC	5	79893548	T/G	0.732	0.268	0.107	0.064	0.096	351.791
rs4704698	finn-b-C3_STOMACH_EXALLC	5	80396775	G/A	0.088	0.088	0.1	0.101	0.322	84.905
rs27385	finn-b-C3_STOMACH_EXALLC	5	80169672	T/C	0.084	0.084	0.095	0.103	0.356	224.589
rs2431221	finn-b-C3_STOMACH_EXALLC	5	79934230	T/G	0.302	0.302	0.086	0.062	0.165	1036.38
rs2405867	finn-b-C3_STOMACH_EXALLC	5	79888450	A/G	0.198	0.198	0.08	0.072	0.265	139.7
rs6883095	finn-b-C3_STOMACH_EXALLC	5	79891047	A/G	0.586	0.414	0.079	0.058	0.174	64.2
rs143877	finn-b-C3_STOMACH_EXALLC	5	80346332	T/C	0.321	0.321	0.075	0.061	0.217	38.555
rs10462577	finn-b-C3_STOMACH_EXALLC	5	80296433	G/T	0.217	0.217	0.074	0.069	0.285	32.783
rs78621558	finn-b-C3_STOMACH_EXALLC	5	80012735	A/G	0.049	0.049	0.073	0.133	0.585	71.673
rs41547521	finn-b-C3_STOMACH_EXALLC	5	79965707	T/C	0.024	0.024	0.07	0.19	0.712	43.66
rs147670804	finn-b-C3_STOMACH_EXALLC	5	79948318	A/G	0.011	0.011	0.067	0.277	0.809	516.903
rs9293827	finn-b-C3_STOMACH_EXALLC	5	80301687	G/A	0.28	0.28	0.065	0.063	0.304	73.233
rs10063881	finn-b-C3_STOMACH_EXALLC	5	80278715	G/A	0.075	0.075	0.062	0.109	0.568	169.807
rs115109737	finn-b-C3_STOMACH_EXALLC	5	80102444	A/G	0.058	0.058	0.061	0.122	0.618	996.477
rs11746440	finn-b-C3_STOMACH_EXALLC	5	80354902	T/C	0.205	0.205	0.06	0.07	0.393	49.82
rs74291645	finn-b-C3_STOMACH_EXALLC	5	79721841	G/A	0.244	0.244	0.057	0.066	0.387	175.013
rs17664442	finn-b-C3_STOMACH_EXALLC	5	79836881	G/A	0.294	0.294	0.056	0.062	0.368	277.495
rs9293818	finn-b-C3_STOMACH_EXALLC	5	79679546	A/C	0.367	0.367	0.054	0.059	0.36	434.107
rs114540968	finn-b-C3_STOMACH_EXALLC	5	80178415	G/A	0.006	0.006	0.052	0.385	0.891	30.896
rs460200	finn-b-C3_STOMACH_EXALLC	5	80391162	T/C	0.314	0.314	0.052	0.061	0.392	40.846
rs4704704	finn-b-C3_STOMACH_EXALLC	5	80463370	C/T	0.832	0.168	0.044	0.076	0.569	62.571
rs408626	finn-b-C3_STOMACH_EXALLC	5	79951133	C/T	0.446	0.446	0.041	0.057	0.475	915.6
rs249002	finn-b-C3_STOMACH_EXALLC	5	79782137	C/T	0.718	0.282	0.037	0.064	0.557	130.975
rs74463631	finn-b-C3_STOMACH_EXALLC	5	79813000	G/A	0.032	0.032	0.032	0.161	0.845	28.892
rs431443	finn-b-C3_STOMACH_EXALLC	5	79900281	T/C	0.366	0.366	0.03	0.059	0.612	2363.55
rs6882101	finn-b-C3_STOMACH_EXALLC	5	80458283	C/T	0.683	0.317	0.029	0.062	0.642	28.961
rs140767486	finn-b-C3_STOMACH_EXALLC	5	79872847	T/C	0.007	0.007	0.024	0.348	0.946	377.774
rs26904	finn-b-C3_STOMACH_EXALLC	5	80362905	T/C	0.851	0.149	0.02	0.08	0.799	60.269
rs10058711	finn-b-C3_STOMACH_EXALLC	5	79893653	C/T	0.299	0.299	0.019	0.062	0.757	428.363
rs26895	finn-b-C3_STOMACH_EXALLC	5	80417529	G/T	0.264	0.264	0.017	0.065	0.791	67.959
rs111809751	finn-b-C3_STOMACH_EXALLC	5	80316223	G/A	0.02	0.02	0.015	0.202	0.939	25.3
rs494039	finn-b-C3_STOMACH_EXALLC	5	80286448	A/G	0.526	0.474	0.009	0.057	0.87	26.114
rs13185773	finn-b-C3_STOMACH_EXALLC	5	80264630	A/G	0.194	0.194	0.009	0.072	0.905	119.722
rs2443555	finn-b-C3_STOMACH_EXALLC	5	79814265	C/T	0.722	0.278	0.006	0.063	0.928	956.775
rs13180940	finn-b-C3_STOMACH_EXALLC	5	80321742	A/G	0.146	0.146	0.005	0.081	0.954	83.017
rs519871	finn-b-C3_STOMACH_EXALLC	5	80295338	G/A	0.352	0.352	0.005	0.06	0.938	72.706
rs78786233	finn-b-C3_STOMACH_EXALLC	5	80051518	T/C	0.028	0.028	0.005	0.175	0.979	34.607
rs6861026	finn-b-C3_STOMACH_EXALLC	5	79681727	A/G	0.328	0.328	0.004	0.061	0.955	96.391
rs10942932	finn-b-C3_STOMACH_EXALLC	5	80199400	C/T	0.146	0.146	-0.001	0.08	0.992	28.964
rs7717404	finn-b-C3_STOMACH_EXALLC	5	80203444	T/C	0.144	0.144	-0.005	0.082	0.955	2513.77
rs143180640	finn-b-C3_STOMACH_EXALLC	5	80296248	A/G	0.015	0.015	-0.008	0.228	0.973	33.565
rs958575	finn-b-C3_STOMACH_EXALLC	5	80206473	G/T	0.396	0.396	-0.01	0.058	0.857	367.848
rs28058	finn-b-C3_STOMACH_EXALLC	5	80038884	C/T	0.864	0.136	-0.011	0.084	0.899	601.227
rs248989	finn-b-C3_STOMACH_EXALLC	5	80436584	G/A	0.536	0.464	-0.014	0.057	0.805	58.564
rs16878447	finn-b-C3_STOMACH_EXALLC	5	80397922	G/T	0.039	0.039	-0.019	0.148	0.9	147.482
rs62366919	finn-b-C3_STOMACH_EXALLC	5	79909376	A/G	0.132	0.132	-0.02	0.085	0.811	675.103
rs146441991	finn-b-C3_STOMACH_EXALLC	5	79811035	A/G	0.03	0.03	-0.022	0.166	0.896	30.419
rs71636219	finn-b-C3_STOMACH_EXALLC	5	79666031	A/G	0.116	0.116	-0.024	0.089	0.787	279.371
rs1650689	finn-b-C3_STOMACH_EXALLC	5	79955999	G/T	0.204	0.204	-0.025	0.07	0.725	769.75
rs76199729	finn-b-C3_STOMACH_EXALLC	5	80377085	T/C	0.051	0.051	-0.031	0.131	0.814	72.897
rs112325102	finn-b-C3_STOMACH_EXALLC	5	79920670	T/C	0.07	0.07	-0.032	0.111	0.769	36.402
rs75171718	finn-b-C3_STOMACH_EXALLC	5	79990131	G/T	0.05	0.05	-0.034	0.13	0.792	71.831
rs34235624	finn-b-C3_STOMACH_EXALLC	5	79914774	G/A	0.136	0.136	-0.037	0.083	0.661	4545.1
rs857289	finn-b-C3_STOMACH_EXALLC	5	80099055	G/A	0.781	0.219	-0.042	0.069	0.542	388.27
rs78691996	finn-b-C3_STOMACH_EXALLC	5	80224525	G/A	0.028	0.028	-0.042	0.177	0.812	27.035
rs173441	finn-b-C3_STOMACH_EXALLC	5	79893519	A/G	0.512	0.488	-0.044	0.057	0.439	219.457
rs111718461	finn-b-C3_STOMACH_EXALLC	5	79699636	A/C	0.035	0.035	-0.045	0.156	0.773	43.429
rs6151662	finn-b-C3_STOMACH_EXALLC	5	79973270	A/G	0.063	0.063	-0.045	0.118	0.704	61.088
rs73766157	finn-b-C3_STOMACH_EXALLC	5	80305159	C/T	0.042	0.042	-0.046	0.146	0.754	22.657
rs1677631	finn-b-C3_STOMACH_EXALLC	5	79927651	A/G	0.016	0.016	-0.058	0.221	0.794	47.092
rs367080	finn-b-C3_STOMACH_EXALLC	5	80278520	C/T	0.528	0.472	-0.066	0.057	0.244	58.44
rs6151792	finn-b-C3_STOMACH_EXALLC	5	80056961	T/C	0.128	0.128	-0.079	0.086	0.357	2287.09
rs115800801	finn-b-C3_STOMACH_EXALLC	5	79953788	T/C	0.002	0.002	-0.096	0.575	0.867	62.262
rs55815456	finn-b-C3_STOMACH_EXALLC	5	80312690	G/A	0.048	0.048	-0.096	0.135	0.476	41.365
rs62365358	finn-b-C3_STOMACH_EXALLC	5	79821877	A/G	0.16	0.16	-0.108	0.078	0.164	42.614
rs79298478	finn-b-C3_STOMACH_EXALLC	5	79712791	A/G	0.066	0.066	-0.11	0.114	0.335	71.388
rs76364321	finn-b-C3_STOMACH_EXALLC	5	79832035	A/G	0.054	0.054	-0.113	0.126	0.371	63.602
rs11949801	finn-b-C3_STOMACH_EXALLC	5	80212643	T/C	0.537	0.463	-0.113	0.058	0.05	141.469
rs6899082	finn-b-C3_STOMACH_EXALLC	5	79876487	A/G	0.013	0.013	-0.116	0.246	0.638	25.667
rs6151780	finn-b-C3_STOMACH_EXALLC	5	80055141	G/A	0.055	0.055	-0.116	0.126	0.357	596.654
rs149530569	finn-b-C3_STOMACH_EXALLC	5	79848744	C/T	0.073	0.073	-0.128	0.111	0.25	603.65
rs116010190	finn-b-C3_STOMACH_EXALLC	5	80214314	A/G	0.065	0.065	-0.129	0.114	0.257	208.046
rs72767369	finn-b-C3_STOMACH_EXALLC	5	80230165	C/A	0.031	0.031	-0.137	0.165	0.405	564.535
rs187213326	finn-b-C3_STOMACH_EXALLC	5	79874081	T/C	0.04	0.04	-0.139	0.146	0.342	34.777
rs2405875	finn-b-C3_STOMACH_EXALLC	5	79950708	C/T	0.014	0.014	-0.141	0.245	0.566	66.602
rs36084289	finn-b-C3_STOMACH_EXALLC	5	80448546	A/G	0.009	0.009	-0.161	0.307	0.6	26.469
rs75826925	finn-b-C3_STOMACH_EXALLC	5	80255674	A/G	0.114	0.114	-0.172	0.091	0.06	36.05
rs72765582	finn-b-C3_STOMACH_EXALLC	5	80047964	C/T	0.073	0.073	-0.192	0.108	0.075	226.126
rs72765548	finn-b-C3_STOMACH_EXALLC	5	79914619	A/G	0.074	0.074	-0.199	0.107	0.063	254.253
rs77786650	finn-b-C3_STOMACH_EXALLC	5	79976773	A/G	0.04	0.04	-0.207	0.146	0.156	31.28
rs115354173	finn-b-C3_STOMACH_EXALLC	5	79812476	G/A	0.009	0.009	-0.228	0.297	0.443	189.737
rs116065145	finn-b-C3_STOMACH_EXALLC	5	79659202	A/G	0.021	0.021	-0.234	0.203	0.249	85.504
rs183454872	finn-b-C3_STOMACH_EXALLC	5	80232551	T/C	0.001	0.001	-0.237	0.777	0.76	55.346
rs249211	finn-b-C3_STOMACH_EXALLC	5	79869850	C/T	0.985	0.015	-0.253	0.234	0.28	53.858
rs511262	finn-b-C3_STOMACH_EXALLC	5	80280188	G/A	0.016	0.016	-0.27	0.228	0.237	28.622
rs145255002	finn-b-C3_STOMACH_EXALLC	5	80351388	A/G	0.04	0.04	-0.279	0.148	0.06	42.867
rs34579446	finn-b-C3_STOMACH_EXALLC	5	80398271	C/T	0.002	0.002	-0.305	0.605	0.614	51.836
rs116601877	finn-b-C3_STOMACH_EXALLC	5	80176162	G/A	0.006	0.006	-0.31	0.376	0.409	45.658
rs116509370	finn-b-C3_STOMACH_EXALLC	5	79692413	A/G	0.031	0.031	-0.314	0.169	0.064	51.676
rs115565697	finn-b-C3_STOMACH_EXALLC	5	79813619	A/G	0.025	0.025	-0.323	0.186	0.083	277.809
rs147189598	finn-b-C3_STOMACH_EXALLC	5	79841685	A/G	0.007	0.007	-0.343	0.345	0.319	74.511
rs114820182	finn-b-C3_STOMACH_EXALLC	5	80030580	A/G	0.021	0.021	-0.351	0.204	0.086	107.998
rs114352089	finn-b-C3_STOMACH_EXALLC	5	79828708	T/C	0.021	0.021	-0.441	0.205	0.032	94.721
rs140289984	finn-b-C3_STOMACH_EXALLC	5	79689551	C/T	0.007	0.007	-0.456	0.345	0.186	52.096
rs146104489	finn-b-C3_STOMACH_EXALLC	5	79798001	C/T	0.01	0.01	-0.511	0.297	0.085	30.205
rs116300666	finn-b-C3_STOMACH_EXALLC	5	79706299	G/T	0.006	0.006	-0.622	0.389	0.11	23.751
rs114663202	finn-b-C3_STOMACH_EXALLC	5	80198046	G/A	0.009	0.009	-0.696	0.314	0.027	85.781
MSH6
rs111739930	finn-b-C3_STOMACH_EXALLC	2	48165987	A/C	0.012	0.012	0.488	0.262	0.063	77.866
rs116380106	finn-b-C3_STOMACH_EXALLC	2	47933935	A/C	0.023	0.023	0.456	0.192	0.018	67.43
rs72812346	finn-b-C3_STOMACH_EXALLC	2	47791024	G/A	0.027	0.027	0.407	0.177	0.021	25.013
rs79678706	finn-b-C3_STOMACH_EXALLC	2	48307184	A/G	0.008	0.008	0.377	0.317	0.235	62.156
rs114640143	finn-b-C3_STOMACH_EXALLC	2	47986342	T/C	0.031	0.031	0.245	0.161	0.128	86.087
rs7557658	finn-b-C3_STOMACH_EXALLC	2	47821931	C/T	0.052	0.052	0.196	0.129	0.127	54.084
rs148481109	finn-b-C3_STOMACH_EXALLC	2	48089311	T/C	0.019	0.019	0.191	0.203	0.348	60.72
rs17324787	finn-b-C3_STOMACH_EXALLC	2	48319144	G/T	0.023	0.023	0.175	0.19	0.356	193.557
rs13409431	finn-b-C3_STOMACH_EXALLC	2	47910657	A/G	0.136	0.136	0.146	0.085	0.084	98.847
rs115902559	finn-b-C3_STOMACH_EXALLC	2	48196479	G/A	0.028	0.028	0.141	0.179	0.43	28.521
rs140622919	finn-b-C3_STOMACH_EXALLC	2	48159058	C/T	0.052	0.052	0.129	0.126	0.304	263.073
rs76732897	finn-b-C3_STOMACH_EXALLC	2	48003580	T/G	0.053	0.053	0.116	0.125	0.354	255.163
rs113507579	finn-b-C3_STOMACH_EXALLC	2	47913829	C/A	0.081	0.081	0.094	0.103	0.36	48.975
rs76928871	finn-b-C3_STOMACH_EXALLC	2	48005821	G/A	0.124	0.124	0.09	0.086	0.293	1124.73
rs77223344	finn-b-C3_STOMACH_EXALLC	2	48216840	C/T	0.024	0.024	0.088	0.185	0.632	69.314
rs62139953	finn-b-C3_STOMACH_EXALLC	2	48137232	T/C	0.048	0.048	0.078	0.135	0.562	114.896
rs116359803	finn-b-C3_STOMACH_EXALLC	2	48054499	A/G	0.016	0.016	0.071	0.222	0.748	21.862
rs2037230	finn-b-C3_STOMACH_EXALLC	2	47909585	T/C	0.161	0.161	0.068	0.078	0.385	124.805
rs57247657	finn-b-C3_STOMACH_EXALLC	2	47864346	C/A	0.164	0.164	0.062	0.077	0.425	99.526
rs59663239	finn-b-C3_STOMACH_EXALLC	2	47953778	C/T	0.074	0.074	0.046	0.108	0.668	24.796
rs2651766	finn-b-C3_STOMACH_EXALLC	2	48044772	T/C	0.562	0.438	0.044	0.058	0.44	641.507
rs57827032	finn-b-C3_STOMACH_EXALLC	2	47979637	T/C	0.226	0.226	0.043	0.068	0.531	40.311
rs6723080	finn-b-C3_STOMACH_EXALLC	2	47845523	T/C	0.14	0.14	0.042	0.082	0.61	19.977
rs35102838	finn-b-C3_STOMACH_EXALLC	2	47882706	T/C	0.525	0.475	0.041	0.057	0.47	19.977
rs4953511	finn-b-C3_STOMACH_EXALLC	2	47821779	C/A	0.327	0.327	0.04	0.061	0.516	31.717
rs11691374	finn-b-C3_STOMACH_EXALLC	2	48155484	A/C	0.201	0.201	0.032	0.071	0.65	664.632
rs75518135	finn-b-C3_STOMACH_EXALLC	2	48129412	T/C	0.067	0.067	0.025	0.114	0.829	588.14
rs10174584	finn-b-C3_STOMACH_EXALLC	2	47860322	T/G	0.363	0.363	0.012	0.059	0.841	27.232
rs77801967	finn-b-C3_STOMACH_EXALLC	2	48171711	A/G	0.108	0.108	0.011	0.093	0.908	121.817
rs137989074	finn-b-C3_STOMACH_EXALLC	2	48075402	T/C	0.038	0.038	0.006	0.147	0.965	374.165
rs78931117	finn-b-C3_STOMACH_EXALLC	2	48086795	T/C	0.023	0.023	0	0.19	0.999	91.015
rs11689093	finn-b-C3_STOMACH_EXALLC	2	47872545	A/G	0.098	0.098	-0.003	0.097	0.974	68.141
rs116436182	finn-b-C3_STOMACH_EXALLC	2	47912883	T/C	0.103	0.103	-0.005	0.096	0.96	70.811
rs182367467	finn-b-C3_STOMACH_EXALLC	2	47917938	C/T	0.027	0.027	-0.008	0.186	0.966	28.689
rs182745545	finn-b-C3_STOMACH_EXALLC	2	48040253	G/A	0.096	0.096	-0.008	0.098	0.932	86.462
rs3844582	finn-b-C3_STOMACH_EXALLC	2	47907476	G/A	0.55	0.45	-0.009	0.057	0.88	23.977
rs330789	finn-b-C3_STOMACH_EXALLC	2	47968077	A/G	0.852	0.148	-0.01	0.081	0.899	49.609
rs3136354	finn-b-C3_STOMACH_EXALLC	2	48031372	T/C	0.43	0.43	-0.013	0.058	0.823	407.186
rs2881862	finn-b-C3_STOMACH_EXALLC	2	47942653	G/A	0.439	0.439	-0.015	0.058	0.789	49.165
rs1813508	finn-b-C3_STOMACH_EXALLC	2	48207277	C/T	0.329	0.329	-0.022	0.061	0.714	134.142
rs6756180	finn-b-C3_STOMACH_EXALLC	2	47824039	T/C	0.584	0.416	-0.024	0.058	0.68	53.675
rs75476777	finn-b-C3_STOMACH_EXALLC	2	48156459	T/C	0.009	0.009	-0.024	0.296	0.936	24.113
rs78172075	finn-b-C3_STOMACH_EXALLC	2	47951651	C/T	0.149	0.149	-0.028	0.081	0.727	196.324
rs11892597	finn-b-C3_STOMACH_EXALLC	2	47856243	C/A	0.619	0.381	-0.029	0.059	0.621	38.555
rs13423403	finn-b-C3_STOMACH_EXALLC	2	47849491	T/C	0.153	0.153	-0.053	0.08	0.511	21.827
rs28360910	finn-b-C3_STOMACH_EXALLC	2	47807723	G/A	0.227	0.227	-0.055	0.069	0.424	31.333
rs6733146	finn-b-C3_STOMACH_EXALLC	2	47988551	A/G	0.124	0.124	-0.058	0.087	0.501	66.671
rs1878078	finn-b-C3_STOMACH_EXALLC	2	48318158	C/T	0.344	0.344	-0.07	0.06	0.237	40.702
rs17036906	finn-b-C3_STOMACH_EXALLC	2	47947106	T/C	0.12	0.12	-0.08	0.089	0.368	62.331
rs145663316	finn-b-C3_STOMACH_EXALLC	2	47985309	T/C	0.003	0.003	-0.143	0.499	0.775	98.113
rs75315139	finn-b-C3_STOMACH_EXALLC	2	48076548	G/A	0.011	0.011	-0.178	0.279	0.522	67.243
rs74833228	finn-b-C3_STOMACH_EXALLC	2	47890981	C/T	0.008	0.008	-0.178	0.33	0.589	32.743
rs72809585	finn-b-C3_STOMACH_EXALLC	2	47977716	T/C	0.027	0.027	-0.216	0.175	0.217	20.671
rs74450637	finn-b-C3_STOMACH_EXALLC	2	48221041	G/T	0.044	0.044	-0.265	0.139	0.056	36.368
rs148087996	finn-b-C3_STOMACH_EXALLC	2	48007558	T/C	0.009	0.009	-0.308	0.305	0.312	152.162
rs79548389	finn-b-C3_STOMACH_EXALLC	2	48208936	T/C	0.009	0.009	-0.337	0.286	0.239	97.307
rs183506947	finn-b-C3_STOMACH_EXALLC	2	48265763	C/T	0.008	0.008	-0.35	0.319	0.273	59.441
rs77960964	finn-b-C3_STOMACH_EXALLC	2	47891366	C/A	0.01	0.01	-0.516	0.285	0.07	51.415
PMS1
rs149159173	finn-b-C3_STOMACH_EXALLC	2	190715600	T/C	0.001	0.001	0.472	0.876	0.59	60.39
rs114572598	finn-b-C3_STOMACH_EXALLC	2	190564538	T/G	0.001	0.001	0.444	0.867	0.608	60.446
rs62183654	finn-b-C3_STOMACH_EXALLC	2	190520654	G/T	0.018	0.018	0.258	0.216	0.233	200.478
rs79277477	finn-b-C3_STOMACH_EXALLC	2	190457222	T/G	0.014	0.014	0.237	0.245	0.332	26.505
rs5743076	finn-b-C3_STOMACH_EXALLC	2	190697294	T/C	0.034	0.034	0.223	0.158	0.16	35.532
rs146309203	finn-b-C3_STOMACH_EXALLC	2	190561121	G/A	0.031	0.031	0.208	0.166	0.208	35.484
rs16831821	finn-b-C3_STOMACH_EXALLC	2	190505813	G/A	0.121	0.121	0.098	0.087	0.262	1033.21
rs1233290	finn-b-C3_STOMACH_EXALLC	2	190690769	G/T	0.1	0.1	0.096	0.094	0.311	46.415
rs141487010	finn-b-C3_STOMACH_EXALLC	2	190631295	A/C	0.01	0.01	0.086	0.287	0.765	85.281
rs62183592	finn-b-C3_STOMACH_EXALLC	2	190429752	T/C	0.039	0.039	0.073	0.148	0.62	144.988
rs9636315	finn-b-C3_STOMACH_EXALLC	2	190798005	A/G	0.094	0.094	0.069	0.098	0.478	28.119
rs1233258	finn-b-C3_STOMACH_EXALLC	2	190707034	C/T	0.27	0.27	0.068	0.064	0.286	73.649
rs78120159	finn-b-C3_STOMACH_EXALLC	2	190562990	G/T	0.03	0.03	0.058	0.166	0.728	68.081
rs13034723	finn-b-C3_STOMACH_EXALLC	2	190985680	A/G	0.596	0.404	0.046	0.058	0.431	21.043
rs16832277	finn-b-C3_STOMACH_EXALLC	2	190907393	T/C	0.737	0.263	0.038	0.064	0.555	77.665
rs10188692	finn-b-C3_STOMACH_EXALLC	2	190472176	T/G	0.282	0.282	0.011	0.064	0.863	32.956
rs785207	finn-b-C3_STOMACH_EXALLC	2	191035738	T/C	0.417	0.417	-0.003	0.058	0.962	32.225
rs72907363	finn-b-C3_STOMACH_EXALLC	2	190853174	T/G	0.104	0.104	-0.008	0.093	0.931	254.83
rs10188706	finn-b-C3_STOMACH_EXALLC	2	190507083	A/G	0.901	0.099	-0.01	0.096	0.919	42.643
rs72905384	finn-b-C3_STOMACH_EXALLC	2	190798071	C/T	0.049	0.049	-0.012	0.133	0.929	19.62
rs12693545	finn-b-C3_STOMACH_EXALLC	2	190483170	C/T	0.23	0.23	-0.019	0.067	0.779	44.423
rs7568054	finn-b-C3_STOMACH_EXALLC	2	190497896	G/A	0.498	0.498	-0.034	0.058	0.551	105.954
rs7593661	finn-b-C3_STOMACH_EXALLC	2	190794689	G/T	0.824	0.176	-0.042	0.075	0.579	75.727
rs76012081	finn-b-C3_STOMACH_EXALLC	2	190506877	T/C	0.005	0.005	-0.042	0.384	0.912	102.034
rs5743030	finn-b-C3_STOMACH_EXALLC	2	190678545	A/G	0.081	0.081	-0.047	0.105	0.653	37.883
rs73979023	finn-b-C3_STOMACH_EXALLC	2	190531615	C/T	0.081	0.081	-0.048	0.105	0.646	38.039
rs144521304	finn-b-C3_STOMACH_EXALLC	2	190742627	A/G	0.006	0.006	-0.072	0.375	0.848	128.307
rs11677229	finn-b-C3_STOMACH_EXALLC	2	190775545	G/A	0.121	0.121	-0.088	0.088	0.32	29.17
rs13006842	finn-b-C3_STOMACH_EXALLC	2	190593984	G/T	0.117	0.117	-0.123	0.089	0.166	23.62
rs146536268	finn-b-C3_STOMACH_EXALLC	2	190840679	G/T	0.009	0.009	-0.138	0.313	0.66	100.854
rs148677637	finn-b-C3_STOMACH_EXALLC	2	190587660	G/A	0.003	0.003	-0.153	0.546	0.779	36.213
rs5743081	finn-b-C3_STOMACH_EXALLC	2	190698146	G/A	0.003	0.003	-0.157	0.545	0.773	45.873
rs72909350	finn-b-C3_STOMACH_EXALLC	2	190935719	A/G	0.041	0.041	-0.16	0.147	0.276	25.532
PMS2
rs12657	finn-b-C3_STOMACH_EXALLC	7	6063674	A/G	0.025	0.025	0.407	0.185	0.028	66.424
rs41280699	finn-b-C3_STOMACH_EXALLC	7	5922009	T/C	0.019	0.019	0.303	0.214	0.156	19.883
rs10261217	finn-b-C3_STOMACH_EXALLC	7	6314679	G/A	0.086	0.086	0.106	0.103	0.305	24.41
rs62456184	finn-b-C3_STOMACH_EXALLC	7	6051110	A/G	0.207	0.207	0.094	0.07	0.182	274.218
rs62454267	finn-b-C3_STOMACH_EXALLC	7	6155166	T/G	0.181	0.181	0.084	0.074	0.261	198.21
rs11771500	finn-b-C3_STOMACH_EXALLC	7	5949830	T/C	0.277	0.277	0.072	0.065	0.27	113.841
rs7811924	finn-b-C3_STOMACH_EXALLC	7	6025136	A/G	0.096	0.096	0.064	0.096	0.505	116.715
rs183240179	finn-b-C3_STOMACH_EXALLC	7	6028600	C/A	0.016	0.016	0.063	0.225	0.779	24.825
rs10225119	finn-b-C3_STOMACH_EXALLC	7	6185194	G/A	0.093	0.093	0.053	0.098	0.587	52.319
rs6972432	finn-b-C3_STOMACH_EXALLC	7	5908635	G/A	0.179	0.179	0.046	0.074	0.531	38.061
rs76351028	finn-b-C3_STOMACH_EXALLC	7	6197354	T/C	0.065	0.065	0.031	0.118	0.792	30.267
rs540350	finn-b-C3_STOMACH_EXALLC	7	6100881	G/A	0.514	0.486	0.027	0.057	0.63	30.773
rs79607670	finn-b-C3_STOMACH_EXALLC	7	6142878	A/G	0.052	0.052	0.011	0.13	0.931	29.855
rs6463537	finn-b-C3_STOMACH_EXALLC	7	6295819	T/G	0.975	0.025	-0.002	0.18	0.993	82.392
rs151270472	finn-b-C3_STOMACH_EXALLC	7	5896351	C/T	0.043	0.043	-0.004	0.141	0.977	28.505
rs35107631	finn-b-C3_STOMACH_EXALLC	7	5805251	A/C	0.227	0.227	-0.006	0.068	0.93	34.042
rs58793660	finn-b-C3_STOMACH_EXALLC	7	5936956	G/T	0.661	0.339	-0.016	0.061	0.791	39.209
rs4720653	finn-b-C3_STOMACH_EXALLC	7	5935450	A/G	0.897	0.103	-0.019	0.095	0.845	95.513
rs6463526	finn-b-C3_STOMACH_EXALLC	7	6043112	T/C	0.615	0.385	-0.021	0.058	0.723	199.091
rs148986708	finn-b-C3_STOMACH_EXALLC	7	5854684	C/T	0.049	0.049	-0.023	0.132	0.863	20.024
rs112367067	finn-b-C3_STOMACH_EXALLC	7	6104265	A/G	0.037	0.037	-0.024	0.153	0.875	29.006
rs55962331	finn-b-C3_STOMACH_EXALLC	7	6188936	T/C	0.021	0.021	-0.035	0.196	0.859	108.687
rs141436824	finn-b-C3_STOMACH_EXALLC	7	5759016	G/A	0.007	0.007	-0.042	0.333	0.899	24.566
rs17409602	finn-b-C3_STOMACH_EXALLC	7	6116850	C/T	0.276	0.276	-0.057	0.063	0.371	128.65
rs111910888	finn-b-C3_STOMACH_EXALLC	7	6340994	A/G	0.122	0.122	-0.057	0.088	0.515	37.083
rs76681999	finn-b-C3_STOMACH_EXALLC	7	5788682	T/C	0.052	0.052	-0.059	0.129	0.644	29.835
rs12667826	finn-b-C3_STOMACH_EXALLC	7	6181521	C/T	0.359	0.359	-0.061	0.059	0.308	161.462
rs13245536	finn-b-C3_STOMACH_EXALLC	7	6039941	T/G	0.173	0.173	-0.064	0.075	0.394	48.745
rs77599410	finn-b-C3_STOMACH_EXALLC	7	6291239	A/G	0.039	0.039	-0.066	0.15	0.658	30.697
rs1860461	finn-b-C3_STOMACH_EXALLC	7	6053264	A/G	0.489	0.489	-0.067	0.057	0.242	24.161
rs147948265	finn-b-C3_STOMACH_EXALLC	7	6088903	T/C	0.048	0.048	-0.069	0.135	0.611	34.41
rs2345660	finn-b-C3_STOMACH_EXALLC	7	5925367	G/A	0.18	0.18	-0.075	0.075	0.314	27.323
rs56409112	finn-b-C3_STOMACH_EXALLC	7	6213833	T/C	0.098	0.098	-0.082	0.096	0.395	85.297
rs55842018	finn-b-C3_STOMACH_EXALLC	7	6030722	G/A	0.094	0.094	-0.087	0.098	0.37	197.999
rs631423	finn-b-C3_STOMACH_EXALLC	7	6108670	G/A	0.395	0.395	-0.095	0.058	0.102	126.885
rs12533398	finn-b-C3_STOMACH_EXALLC	7	6267614	A/C	0.074	0.074	-0.13	0.11	0.235	29.68
rs117353648	finn-b-C3_STOMACH_EXALLC	7	5828669	T/C	0.034	0.034	-0.197	0.155	0.204	49.55
