# Supplementary material for: Integrative Mendelian Randomization and Pathomics Analysis Using Expression Quantitative Trait Loci and Genome‐Wide Association Study Data Identifies Mismatch Repair Genes as Prognostic Biomarkers in Gastric Adenocarcinoma
Source: Int J Genomics. 2026 Mar 9;2026:2686529. doi: 10.1155/ijog/2686529 (PMC12968895; doi:10.1155/ijog/2686529)
Supplement: Supplementary file 1 — Supporting Information Additional supporting information can be found online in the Supporting Information section. [file IJOG-2026-2686529-s001.zip › Table S2.xlsx]

## Sheet: Table S2
	Table S2. MR results
Outcome	Gene	ProbeID	Nsnp	Methods	MR		Heterogeneity			Horizontal pleiotropy
					OR(95%CI)	P value	I2(%)	Cochran's Q	P-value	Egger intercept	SE	P-value	MR-PRESSO global test p
Malignant neoplasm of stomach (all cancers excluded) || id:finn-b-C3_STOMACH_EXALLC	MLH1	eqtl-a-ENSG00000076242	48	MR Egger	1.182(0.902-1.547)	0.231	0	25.6848	0.993341	0.00390473	0.0296771	0.895895	0.994667
		eqtl-a-ENSG00000076242		Weighted median	1.202(1.005-1.438)	0.044	-	-	-	-	-	-	0.994667
		eqtl-a-ENSG00000076242		Inverse variance weighted	1.201(1.055-1.366)	0.005	0	25.7021	0.99516	-	-	-	0.994667
		eqtl-a-ENSG00000076242		Simple mode	1.242(0.939-1.643)	0.135	-	-	-	-	-	-	0.994667
		eqtl-a-ENSG00000076242		Weighted mode	1.190(0.988-1.433)	0.073	-	-	-	-	-	-	0.994667
	MLH3	eqtl-a-ENSG00000119684	89	MR Egger	0.989(0.863-1.133)	0.871	0	64.5798	0.96568	-0.0134218	0.0227906	0.557441	0.977333
		eqtl-a-ENSG00000119684		Weighted median	1.000(0.902-1.108)	0.995	-	-	-	-	-	-	0.977333
		eqtl-a-ENSG00000119684		Inverse variance weighted	0.954(0.893-1.020)	0.166	0	64.9266	0.969141	-	-	-	0.977333
		eqtl-a-ENSG00000119684		Simple mode	0.960(0.801-1.151)	0.664	-	-	-	-	-	-	0.977333
		eqtl-a-ENSG00000119684		Weighted mode	0.996(0.908-1.092)	0.929	-	-	-	-	-	-	0.977333
	MSH2	eqtl-a-ENSG00000095002	88	MR Egger	0.845(0.765-0.934)	0.001	0	77.2536	0.738801	0.0239233	0.0127474	0.0639468	0.691
		eqtl-a-ENSG00000095002		Weighted median	0.895(0.811-0.988)	0.029	-	-	-	-	-	-	0.691
		eqtl-a-ENSG00000095002		Inverse variance weighted	0.907(0.848-0.970)	0.005	0	80.7757	0.667396	-	-	-	0.691
		eqtl-a-ENSG00000095002		Simple mode	0.866(0.719-1.043)	0.134	-	-	-	-	-	-	0.691
		eqtl-a-ENSG00000095002		Weighted mode	0.875(0.807-0.949)	0.002	-	-	-	-	-	-	0.691
	MSH3	eqtl-a-ENSG00000113318	121	MR Egger	0.961(0.876-1.054)	0.398	10	131.727	0.200416	0.000907048	0.0146943	0.950883	0.232333
		eqtl-a-ENSG00000113318		Weighted median	0.968(0.887-1.055)	0.456	-	-	-	-	-	-	0.232333
		eqtl-a-ENSG00000113318		Inverse variance weighted	0.963(0.909-1.020)	0.198	9	131.731	0.218695	-	-	-	0.232333
		eqtl-a-ENSG00000113318		Simple mode	1.016(0.875-1.178)	0.839	-	-	-	-	-	-	0.232333
		eqtl-a-ENSG00000113318		Weighted mode	0.957(0.890-1.030)	0.242	-	-	-	-	-	-	0.232333
	MSH6	eqtl-a-ENSG00000116062	58	MR Egger	1.018(0.835-1.241)	0.863	0	51.8307	0.633349	-0.00360803	0.0213349	0.866316	0.696667
		eqtl-a-ENSG00000116062		Weighted median	0.993(0.840-1.173)	0.935	-	-	-	-	-	-	0.696667
		eqtl-a-ENSG00000116062		Inverse variance weighted	1.003(0.896-1.123)	0.953	0	51.8593	0.667776	-	-	-	0.696667
		eqtl-a-ENSG00000116062		Simple mode	1.058(0.823-1.360)	0.661	-	-	-	-	-	-	0.696667
		eqtl-a-ENSG00000116062		Weighted mode	0.993(0.835-1.181)	0.935	-	-	-	-	-	-	0.696667
	PMS1	eqtl-a-ENSG00000064933	33	MR Egger	1.120(0.820-1.531)	0.48	0	16.5941	0.983826	-0.00517337	0.0287697	0.858464	0.989
		eqtl-a-ENSG00000064933		Weighted median	1.180(0.902-1.544)	0.226	-	-	-	-	-	-	0.989
		eqtl-a-ENSG00000064933		Inverse variance weighted	1.095(0.909-1.320)	0.34	0	16.6265	0.988529	-	-	-	0.989
		eqtl-a-ENSG00000064933		Simple mode	0.943(0.591-1.505)	0.808	-	-	-	-	-	-	0.989
		eqtl-a-ENSG00000064933		Weighted mode	1.147(0.874-1.504)	0.33	-	-	-	-	-	-	0.989
	PMS2	eqtl-a-ENSG00000122512	37	MR Egger	1.277(0.768-2.124)	0.352	0	22.8718	0.942907	-0.00858544	0.0403548	0.832757	0.959
		eqtl-a-ENSG00000122512		Weighted median	1.404(1.087-1.814)	0.009	-	-	-	-	-	-	0.959
		eqtl-a-ENSG00000122512		Inverse variance weighted	1.213(1.012-1.454)	0.036	0	22.9171	0.955508	-	-	-	0.959
		eqtl-a-ENSG00000122512		Simple mode	0.897(0.565-1.423)	0.646	-	-	-	-	-	-	0.959
		eqtl-a-ENSG00000122512		Weighted mode	1.438(1.001-2.065)	0.057	-	-	-	-	-	-	0.959
