# Supplementary material for: Integrative Mendelian Randomization and Pathomics Analysis Using Expression Quantitative Trait Loci and Genome‐Wide Association Study Data Identifies Mismatch Repair Genes as Prognostic Biomarkers in Gastric Adenocarcinoma
Source: Int J Genomics. 2026 Mar 9;2026:2686529. doi: 10.1155/ijog/2686529 (PMC12968895; doi:10.1155/ijog/2686529)
Supplement: Supplementary file 1 — Supporting Information Additional supporting information can be found online in the Supporting Information section. [file IJOG-2026-2686529-s001.zip › Table S3.xlsx]

## Sheet: Table S3
	Table S3. Subgroup analysis of MSH2
	rowname_all	nn	np	coef_all	se_all	HR_all	lower_all	upper_all	HRCI_all	z_all	Pvalue_all	rowname2_all	coef2_all	se2_all	HR2_all	lower2_all	upper2_all	HRCI2_all	z2_all	Pvalue2_all
1	Age: ~65	152	46.3	-0.649	0.299	0.522	0.291	0.94	0.522(0.291,0.94)	-2.168	0.03	Age=~65	NA	NA	NA	NA	NA	NA(NA,NA)	NA	NA
2	Age: 66~	176	53.7	-0.32	0.222	0.726	0.47	1.121	0.726(0.47,1.121)	-1.446	0.148	Age=66~	0.278	0.372	1.32	0.637	2.737	1.32(0.637,2.737)	0.747	0.455
3	Gender: Female	119	36.3	-0.415	0.313	0.661	0.358	1.219	0.661(0.358,1.219)	-1.327	0.185	Gender=Female	NA	NA	NA	NA	NA	NA(NA,NA)	NA	NA
4	Gender: Male	209	63.7	-0.356	0.213	0.7	0.461	1.062	0.7(0.461,1.062)	-1.676	0.094	Gender=Male	0.062	0.378	1.064	0.508	2.23	1.064(0.508,2.23)	0.164	0.87
5	Pathologic_stage: I/II	150	45.7	-0.482	0.309	0.617	0.337	1.131	0.617(0.337,1.131)	-1.562	0.118	Pathologic_stage=I/II	NA	NA	NA	NA	NA	NA(NA,NA)	NA	NA
6	Pathologic_stage: III/IV	178	54.3	-0.268	0.214	0.765	0.503	1.163	0.765(0.503,1.163)	-1.253	0.21	Pathologic_stage=III/IV	0.246	0.374	1.279	0.614	2.663	1.279(0.614,2.663)	0.657	0.511
7	Histologic_grade: G1/G2	121	36.9	-0.185	0.311	0.831	0.452	1.529	0.831(0.452,1.529)	-0.596	0.551	Histologic_grade=G1/G2	NA	NA	NA	NA	NA	NA(NA,NA)	NA	NA
8	Histologic_grade: G3	207	63.1	-0.447	0.218	0.64	0.418	0.98	0.64(0.418,0.98)	-2.054	0.04	Histologic_grade=G3	-0.239	0.377	0.788	0.376	1.648	0.788(0.376,1.648)	-0.634	0.526
9	Tumor_location: Antrum/Distal	124	37.8	-0.161	0.284	0.851	0.488	1.486	0.851(0.488,1.486)	-0.566	0.571	Tumor_location=Antrum/Distal	NA	NA	NA	NA	NA	NA(NA,NA)	NA	NA
10	Tumor_location: Cardia/Proximal	48	14.6	-0.864	0.455	0.421	0.173	1.029	0.421(0.173,1.029)	-1.898	0.058	Tumor_location=Cardia/Proximal	-0.686	0.532	0.504	0.177	1.429	0.504(0.177,1.429)	-1.289	0.197
11	Tumor_location: Fundus/Body/Gastroesophageal Junction	156	47.6	-0.355	0.263	0.701	0.419	1.174	0.701(0.419,1.174)	-1.35	0.177	Tumor_location=Fundus/Body/Gastroesophageal Junction	-0.197	0.387	0.821	0.385	1.752	0.821(0.385,1.752)	-0.509	0.611
12	Chemotherapy: NO	174	53	-0.339	0.235	0.713	0.449	1.13	0.713(0.449,1.13)	-1.44	0.15	Chemotherapy=NO	NA	NA	NA	NA	NA	NA(NA,NA)	NA	NA
13	Chemotherapy: YES	154	47	-0.415	0.265	0.66	0.393	1.11	0.66(0.393,1.11)	-1.566	0.117	Chemotherapy=YES	-0.058	0.353	0.944	0.472	1.886	0.944(0.472,1.886)	-0.164	0.87
