# Supplementary material for: Integrative Mendelian Randomization and Pathomics Analysis Using Expression Quantitative Trait Loci and Genome‐Wide Association Study Data Identifies Mismatch Repair Genes as Prognostic Biomarkers in Gastric Adenocarcinoma
Source: Int J Genomics. 2026 Mar 9;2026:2686529. doi: 10.1155/ijog/2686529 (PMC12968895; doi:10.1155/ijog/2686529)
Supplement: Supplementary file 1 — Supporting Information Additional supporting information can be found online in the Supporting Information section. [file IJOG-2026-2686529-s001.zip › Table S4.xlsx]

## Sheet: Table S4
Table S4. Subgroup analysis of PS
rowname_all	coef_all	se_all	HR_all	lower_all	upper_all	HRCI_all	z_all	Pvalue_all	coef2_all	se2_all	HR2_all	lower2_all	upper2_all	HRCI2_all	z_all2	Pvalue2
Age: ~65	-0.494	0.305	0.61	0.336	1.109	0.610(0.336,1.109)	-1.62	0.11	NA	NA	NA	NA	NA	NA	NA	NA
Age: 66~	-0.444	0.246	0.641	0.396	1.039	0.641(0.396,1.039)	-1.803	0.071	0.073	0.394	1.076	0.497	2.329	1.076(0.497,2.329)	0.185	0.85
Gender: Female	-0.623	0.343	0.537	0.274	1.052	0.537(0.274,1.052)	-1.813	0.07	NA	NA	NA	NA	NA	NA	NA	NA
Gender: Male	-0.373	0.229	0.689	0.44	1.079	0.689(0.440,1.079)	-1.627	0.1	0.227	0.414	1.255	0.558	2.823	1.255(0.558,2.823)	0.55	0.58
Pathologic_stage: I/II	-0.31	0.344	0.734	0.374	1.439	0.734(0.374,1.439)	-0.902	0.37	NA	NA	NA	NA	NA	NA	NA	NA
Pathologic_stage: III/IV	-0.493	0.232	0.611	0.388	0.962	0.611(0.388,0.962)	-2.129	0.033	-0.179	0.417	0.836	0.369	1.893	0.836(0.369,1.893)	-0.429	0.67
Histologic_type: Adenocarcinoma, Intestinal	-0.281	0.269	0.755	0.446	1.279	0.755(0.446,1.279)	-1.045	0.3	NA	NA	NA	NA	NA	NA	NA	NA
Histologic_type: Adenocarcinoma, NOS	-0.487	0.394	0.615	0.284	1.331	0.615(0.284,1.331)	-1.234	0.22	-0.205	0.468	0.814	0.326	2.036	0.814(0.326,2.036)	-0.439	0.66
Histologic_type: Adenocarcinoma, Others	-0.752	0.449	0.471	0.196	1.137	0.471(0.196,1.137)	-1.675	0.094	-0.485	0.561	0.616	0.205	1.847	0.616(0.205,1.847)	-0.866	0.39
Tumor_location: Antrum/Distal	-0.048	0.294	0.953	0.536	1.695	0.953(0.536,1.695)	-0.165	0.87	NA	NA	NA	NA	NA	NA	NA	NA
Tumor_location: Cardia/Proximal	-0.172	0.459	0.842	0.342	2.071	0.842(0.342,2.071)	-0.375	0.71	-0.143	0.541	0.867	0.3	2.505	0.867(0.300,2.505)	-0.264	0.79
Tumor_location: Fundus/Body/Gastroesophageal Junction	-0.912	0.309	0.402	0.219	0.735	0.402(0.219,0.735)	-2.956	0.003	-0.893	0.43	0.409	0.176	0.951	0.409(0.176,0.951)	-2.078	0.038
Chemotherapy: NO	-0.244	0.251	0.783	0.479	1.282	0.783(0.479,1.282)	-0.973	0.33	NA	NA	NA	NA	NA	NA	NA	NA
Chemotherapy: YES	-0.625	0.291	0.535	0.302	0.947	0.535(0.302,0.947)	-2.146	0.032	-0.341	0.384	0.711	0.335	1.51	0.711(0.335,1.510)	-0.888	0.37
